# Supplementary material for: Rab27a plays a dual role in metastatic propensity of pancreatic cancer
Source: Sci Rep. 2020 Apr 30;10:7390. doi: 10.1038/s41598-020-64248-1 (PMC7193593; doi:10.1038/s41598-020-64248-1)
Supplement: Supplementary file 2 — Supplementary Table 1. [file 41598_2020_64248_MOESM2_ESM.xlsx]

## Sheet: Sheet1
		Category	p-value
		Cellular Movement	2.46E-08-2.95E-02
		Inflammatory Response	1.71E-07-3.1E-02
		Organismal Injury and Abnormalities	2.38E-06-3.1E-02
		Cardiovascular Disease	3.11E-06-3.02E-02
		Hematological Disease	3.11E-06-2.91E-02
		Immunological Disease	4.37E-06-3.1E-02
		Cancer	6.77E-06-3.1E-02
		Gastrointestinal Disease	1.53E-05-2.99E-02
		Inflammatory Disease	1.53E-05-2.99E-02
		Drug Metabolism	6.01E-05-2.91E-02
		Cardiovascular System Development and Function	1.04E-04-3.1E-02
		Connective Tissue Disorders	1.04E-04-2.91E-02
		Organismal Development	1.04E-04-3.1E-02
		Respiratory Disease	1.04E-04-2.91E-02
		Tissue Morphology	1.04E-04-3.1E-02
		Cellular Development	1.18E-04-2.97E-02
		Cellular Growth and Proliferation	1.18E-04-2.97E-02
		Cell Death and Survival	1.36E-04-2.91E-02
		Hematological System Development and Function	1.65E-04-2.91E-02
		Immune Cell Trafficking	1.65E-04-2.91E-02
		Protein Synthesis	4.27E-04-2.51E-02
		Metabolic Disease	4.92E-04-1.46E-02
		Reproductive System Development and Function	5.44E-04-2.91E-02
		Lipid Metabolism	6.19E-04-2.91E-02
		Small Molecule Biochemistry	6.19E-04-2.91E-02
		Vitamin and Mineral Metabolism	6.19E-04-2.91E-02
		Cell Cycle	6.35E-04-2.91E-02
		Molecular Transport	6.35E-04-2.91E-02
		Neurological Disease	1.05E-03-2.91E-02
		Dermatological Diseases and Conditions	1.26E-03-2.91E-02
		Infectious Diseases	1.26E-03-2.91E-02
		Organismal Functions	1.45E-03-2.91E-02
		Cell-To-Cell Signaling and Interaction	1.65E-03-2.91E-02
		Connective Tissue Development and Function	1.74E-03-2.95E-02
		Skeletal and Muscular System Development and Function	1.74E-03-2.91E-02
		Tissue Development	1.74E-03-2.91E-02
		Post-Translational Modification	1.75E-03-1.73E-02
		Protein Degradation	1.75E-03-1.75E-03
		Skeletal and Muscular Disorders	1.81E-03-2.91E-02
		Cell Morphology	2.53E-03-2.91E-02
		Cellular Assembly and Organization	2.53E-03-2.91E-02
		Cellular Function and Maintenance	2.53E-03-2.91E-02
		Nervous System Development and Function	2.53E-03-2.91E-02
		Organismal Survival	3.4E-03-2.33E-02
		Embryonic Development	3.76E-03-3.1E-02
		Developmental Disorder	4.27E-03-3.1E-02
		Cell-mediated Immune Response	5.64E-03-5.64E-03
		Nutritional Disease	8.43E-03-1.54E-02
		Organ Development	8.62E-03-1.73E-02
		Renal and Urological System Development and Function	8.62E-03-2.91E-02
		Hair and Skin Development and Function	8.9E-03-2.91E-02
		Cell Signaling	9.52E-03-2.34E-02
		Endocrine System Development and Function	1E-02-1E-02
		Organ Morphology	1.03E-02-2.24E-02
		DNA Replication, Recombination, and Repair	1.08E-02-2.91E-02
		Nucleic Acid Metabolism	1.08E-02-2.91E-02
		Carbohydrate Metabolism	1.46E-02-2.91E-02
		Digestive System Development and Function	1.46E-02-3.1E-02
		Endocrine System Disorders	1.46E-02-3.1E-02
		Free Radical Scavenging	1.46E-02-1.46E-02
		Gene Expression	1.46E-02-1.46E-02
		Hepatic System Disease	1.46E-02-2.91E-02
		Hereditary Disorder	1.46E-02-1.46E-02
		Renal and Urological Disease	1.46E-02-2.91E-02
		Reproductive System Disease	1.46E-02-3.1E-02
		Respiratory System Development and Function	1.46E-02-2.91E-02
		Tumor Morphology	1.46E-02-2.91E-02
		Behavior	1.67E-02-2.91E-02
		Ophthalmic Disease	2.2E-02-2.91E-02
		Hematopoiesis	2.65E-02-2.65E-02
		Amino Acid Metabolism	2.91E-02-2.91E-02
		Cellular Compromise	2.91E-02-2.91E-02
		Dental Disease	2.91E-02-2.91E-02
		Psychological Disorders	2.91E-02-2.91E-02
