# Supplementary material for: Rab27a plays a dual role in metastatic propensity of pancreatic cancer
Source: Sci Rep. 2020 Apr 30;10:7390. doi: 10.1038/s41598-020-64248-1 (PMC7193593; doi:10.1038/s41598-020-64248-1)
Supplement: Supplementary file 3 — Supplementary Table 2. [file 41598_2020_64248_MOESM3_ESM.xlsx]

## Sheet: Table of all canonical IPA
¬© 2000-2019 QIAGEN. All rights reserved.
Ingenuity Canonical Pathways	-log(p-value)	Ratio	z-score	Molecules
LPS/IL-1 Mediated Inhibition of RXR Function	6.75	0.0773	-0.447	CYP3A7,IL1A,SULT1C2,GSTM5,CYP2C9,APOC2,HMGCS2,Sult1d1,FMO5,MGST2,Gstm3,NR1I2,ALDH1A3,CD14,LBP
Melatonin Degradation I	6.67	0.182	-2.828	CYP3A7,SULT1C2,CYP4B1,CYP2C9,CYP2J2,UGT2B10,Sult1d1,CYP2S1
Xenobiotic Metabolism Signaling	6.54	0.0656	NaN	MAP2K6,MAP3K9,CYP3A7,IL1A,GSTM5,SULT1C2,CYP2C9,UGT2B10,MAPK13,FMO5,Sult1d1,MGST2,Gstm3,ALDH1A3,NR1I2,FGFR4,PPP2R2C
Superpathway of Melatonin Degradation	6.29	0.163	-2.828	CYP3A7,SULT1C2,CYP4B1,CYP2C9,CYP2J2,UGT2B10,Sult1d1,CYP2S1
Estrogen Biosynthesis	6.11	0.194	-2.646	CYP3A7,CYP4B1,CYP2C9,CYP2J2,CYP2S1,Akr1b7,HSD17B14
Nicotine Degradation II	5.29	0.149	-2.646	CYP3A7,CYP4B1,CYP2C9,CYP2J2,UGT2B10,FMO5,CYP2S1
Bupropion Degradation	4.96	0.238	-2.236	CYP3A7,CYP4B1,CYP2C9,CYP2J2,CYP2S1
Nicotine Degradation III	4.69	0.154	-2.449	CYP3A7,CYP4B1,CYP2C9,UGT2B10,CYP2J2,CYP2S1
Glutathione-mediated Detoxification	4.66	0.208	-2.236	MGST2,GSTM5,Gstm3,Gsta4,Gstt1
Acetone Degradation I (to Methylglyoxal)	4.57	0.2	-2.236	CYP3A7,CYP4B1,CYP2C9,CYP2J2,CYP2S1
Hepatic Fibrosis / Hepatic Stellate Cell Activation	4.17	0.0615	NaN	IL1A,VCAM1,COL4A5,IGFBP3,CD14,MMP13,IGFBP5,LBP,SERPINE1,COL18A1,PGF
Serotonin Degradation	3.1	0.1	-2.236	SULT1C2,ALDH1A3,ADH1C,UGT2B10,Sult1d1
Axonal Guidance Signaling	2.84	0.0343	NaN	SHH,EPHB2,MMP15,MMP13,NGF,ADAMTS9,MMP24,PGF,MICAL1,PLCE1,WNT7A,ADAM12,WNT7B,FGFR4,SEMA4G,SEMA4A
PXR/RXR Activation	2.84	0.0877	NaN	CYP3A7,Aldh1a7,NR1I2,CYP2C9,HMGCS2
Granulocyte Adhesion and Diapedesis	2.78	0.0533	NaN	IL1A,VCAM1,CLDN4,Ppbp,MMP15,MMP13,MMP24,HSPB1
Inhibition of Matrix Metalloproteases	2.69	0.108	-1	ADAM12,MMP15,MMP13,MMP24
Bladder Cancer Signaling	2.68	0.0667	NaN	DAPK1,FGF18,MMP15,MMP13,MMP24,PGF
IL-10 Signaling	2.64	0.0794	NaN	MAP2K6,IL1A,CD14,LBP,MAPK13
Role of IL-17A in Arthritis	2.61	0.0781	NaN	MAP2K6,FGFR4,MMP13,PTGS2,MAPK13
IL-6 Signaling	2.55	0.0547	-0.447	MAP2K6,IL1A,FGFR4,CD14,MAPK13,LBP,HSPB1
Aryl Hydrocarbon Receptor Signaling	2.5	0.0534	NaN	IL1A,MGST2,GSTM5,Gstm3,ALDH1A3,TFF1,HSPB1
Toll-like Receptor Signaling	2.47	0.0725	0	MAP2K6,IL1A,CD14,LBP,MAPK13
LXR/RXR Activation	2.35	0.0571	-0.816	IL1A,TTR,CD14,APOC2,LBP,PTGS2
FXR/RXR Activation	2.25	0.0545	NaN	IL1A,TTR,PKLR,NR1I2,FGFR4,APOC2
VDR/RXR Activation	2.24	0.0641	NaN	SERPINB1,IGFBP3,CD14,IGFBP5,THBD
Thyroid Hormone Metabolism II (via Conjugation and/or Degradation)	2.2	0.115	NaN	SULT1C2,UGT2B10,Sult1d1
Ethanol Degradation II	2.15	0.111	NaN	ALDH1A3,ACSS1,ADH1C
Prostanoid Biosynthesis	2.14	0.222	NaN	PTGS2,PTGDS
HIF1Œ± Signaling	2.09	0.0504	NaN	FGFR4,MMP15,MMP13,MAPK13,MMP24,PGF
Retinoate Biosynthesis I	2.07	0.103	NaN	DHRS3,ALDH1A3,ADH1C
Agranulocyte Adhesion and Diapedesis	2.03	0.0438	NaN	IL1A,VCAM1,CLDN4,Ppbp,MMP15,MMP13,MMP24
Dopamine Degradation	2.03	0.1	NaN	SULT1C2,ALDH1A3,Sult1d1
Guanosine Nucleotides Degradation III	1.97	0.182	NaN	GDA,NT5E
LPS-stimulated MAPK Signaling	1.96	0.0549	-1	MAP2K6,FGFR4,CD14,LBP,MAPK13
Role of Macrophages, Fibroblasts and Endothelial Cells in Rheumatoid Arthritis	1.89	0.0334	NaN	MAP2K6,IL1A,VCAM1,WNT7A,PLCE1,WNT7B,FGFR4,MMP13,PGF,IL18R1
HMGB1 Signaling	1.88	0.0455	-0.447	MAP2K6,VCAM1,IL1A,FGFR4,MAPK13,SERPINE1
Coagulation System	1.84	0.0857	NaN	PLAU,THBD,SERPINE1
Sorbitol Degradation I	1.84	1	NaN	SORD
Role of Osteoblasts, Osteoclasts and Chondrocytes in Rheumatoid Arthritis	1.77	0.036	NaN	MAP2K6,NAIP,IL1A,WNT7A,WNT7B,FGFR4,MMP13,IL18R1
Neuroinflammation Signaling Pathway	1.72	0.0331	-0.816	NAIP,VCAM1,FGFR4,BACE2,PTGS2,MAPK13,NGF,GJB1,GABRP
Purine Nucleotides Degradation II (Aerobic)	1.7	0.133	NaN	GDA,NT5E
Atherosclerosis Signaling	1.64	0.0455	NaN	VCAM1,IL1A,MMP13,APOC2,COL18A1
Apelin Adipocyte Signaling Pathway	1.63	0.0541	0	MGST2,APLN,MAPK13,Gstt1
Apelin Cardiomyocyte Signaling Pathway	1.63	0.045	-0.447	PLCE1,FGFR4,APLN,ATP2A3,MAPK13
iNOS Signaling	1.6	0.0698	NaN	CD14,LBP,MAPK13
Ubiquinol-10 Biosynthesis (Eukaryotic)	1.6	0.118	NaN	MICAL1,BCKDHA
CD40 Signaling	1.58	0.0519	NaN	MAP2K6,FGFR4,PTGS2,MAPK13
Dendritic Cell Maturation	1.56	0.0385	0	IL1A,PLCE1,FGFR4,FSCN1,MAPK13,COL18A1
Valine Degradation I	1.55	0.111	NaN	BCAT1,BCKDHA
Acute Phase Response Signaling	1.54	0.038	0.816	MAP2K6,IL1A,TTR,LBP,MAPK13,SERPINE1
Leukocyte Extravasation Signaling	1.53	0.0347	0	VCAM1,CLDN4,FGFR4,MMP15,MMP13,MAPK13,MMP24
Th1 Pathway	1.53	0.0424	0	MAP2K6,FGFR4,HAVCR2,DLL4,IL18R1
Colorectal Cancer Metastasis Signaling	1.52	0.0323	1.414	WNT7A,FGFR4,WNT7B,MMP15,MMP13,PTGS2,MMP24,PGF
Glutathione Redox Reactions I	1.51	0.105	NaN	MGST2,Gstt1
Oxidative Ethanol Degradation III	1.51	0.105	NaN	ALDH1A3,ACSS1
Th1 and Th2 Activation Pathway	1.47	0.0366	NaN	MAP2K6,FGFR4,HAVCR2,IL24,DLL4,IL18R1
Fatty Acid Œ±-oxidation	1.47	0.1	NaN	ALDH1A3,PTGS2
IL-17 Signaling	1.44	0.0471	NaN	MAP2K6,FGFR4,PTGS2,MAPK13
CTLA4 Signaling in Cytotoxic T Lymphocytes	1.41	0.046	NaN	AP1M2,FGFR4,PPP2R2C,PTPN22
Glycolysis I	1.39	0.0909	NaN	PKLR,ALDOC
Apelin Cardiac Fibroblast Signaling Pathway	1.39	0.0909	NaN	APLN,SERPINE1
FGF Signaling	1.38	0.0449	0	MAP2K6,FGF18,FGFR4,MAPK13
Œ±-tocopherol Degradation	1.36	0.333	NaN	CYP4F12
STAT3 Pathway	1.36	0.0382	1	MAP3K9,IL1A,FGFR4,MAPK13,IL18R1
Ethanol Degradation IV	1.35	0.087	NaN	ALDH1A3,ACSS1
RAR Activation	1.28	0.0328	NaN	DHRS3,Aldh1a7,ALDH1A3,IGFBP3,ADH1C,MAPK13
ILK Signaling	1.28	0.0328	0	MAP2K6,SNAI2,FGFR4,PPP2R2C,PTGS2,PGF
NRF2-mediated Oxidative Stress Response	1.26	0.0324	NaN	MAP2K6,MGST2,GSTM5,Gstm3,FGFR4,EPHX1
Apelin Liver Signaling Pathway	1.26	0.0769	NaN	APLN,COL18A1
RANK Signaling in Osteoclasts	1.25	0.0408	0	MAP2K6,MAP3K9,FGFR4,MAPK13
Branched-chain Œ±-keto acid Dehydrogenase Complex	1.24	0.25	NaN	BCKDHA
Acetate Conversion to Acetyl-CoA	1.24	0.25	NaN	ACSS1
Sonic Hedgehog Signaling	1.23	0.0741	NaN	DYRK1B,SHH
CDK5 Signaling	1.23	0.04	0	PPP1R1B,PPP2R2C,MAPK13,NGF
Eicosanoid Signaling	1.2	0.0484	NaN	CYSLTR1,PTGS2,PTGDS
MIF-mediated Glucocorticoid Regulation	1.2	0.0714	NaN	CD14,PTGS2
Clathrin-mediated Endocytosis Signaling	1.19	0.0311	NaN	FGF18,AP1M2,EPHB2,FGFR4,APOC2,PGF
Regulation of the Epithelial-Mesenchymal Transition Pathway	1.19	0.0311	NaN	MAP2K6,SNAI2,WNT7A,FGF18,FGFR4,WNT7B
Pyridoxal 5'-phosphate Salvage Pathway	1.19	0.0476	NaN	MAP2K6,MAP3K9,DAPK1
Hepatic Cholestasis	1.19	0.034	NaN	IL1A,NR1I2,FGFR4,CD14,LBP
p38 MAPK Signaling	1.18	0.0385	0	MAP2K6,IL1A,MAPK13,HSPB1
Ovarian Cancer Signaling	1.17	0.0336	NaN	WNT7A,FGFR4,WNT7B,PTGS2,PGF
Noradrenaline and Adrenaline Degradation	1.15	0.0667	NaN	ALDH1A3,ADH1C
Adrenomedullin signaling pathway	1.15	0.0303	0	MAP2K6,IL1A,PLCE1,TFAP2A,FGFR4,MAPK13
Melatonin Signaling	1.11	0.0441	NaN	MAP2K6,PLCE1,RORB
Role of Cytokines in Mediating Communication between Immune Cells	1.1	0.0625	NaN	IL1A,IL24
Basal Cell Carcinoma Signaling	1.09	0.0435	NaN	SHH,WNT7A,WNT7B
Role of MAPK Signaling in the Pathogenesis of Influenza	1.05	0.0417	NaN	MAP2K6,PTGS2,MAPK13
MIF Regulation of Innate Immunity	1.01	0.0556	NaN	CD14,PTGS2
Sphingosine and Sphingosine-1-phosphate Metabolism	1.01	0.143	NaN	SGPP2
Ceramide Biosynthesis	1.01	0.143	NaN	SPTSSB
Dermatan Sulfate Biosynthesis (Late Stages)	0.971	0.0526	NaN	SULT1C2,Sult1d1
Apelin Endothelial Signaling Pathway	0.963	0.0323	NaN	VCAM1,FGFR4,APLN,KLF2
Oncostatin M Signaling	0.955	0.0513	NaN	MMP13,PLAU
Intrinsic Prothrombin Activation Pathway	0.955	0.0513	NaN	THBD,COL18A1
Sucrose Degradation V (Mammalian)	0.955	0.125	NaN	ALDOC
Neurotrophin/TRK Signaling	0.936	0.037	NaN	MAP2K6,FGFR4,NGF
IL-15 Signaling	0.924	0.0366	NaN	VCAM1,FGFR4,MAPK13
Chondroitin Sulfate Biosynthesis (Late Stages)	0.917	0.0488	NaN	SULT1C2,Sult1d1
Cardiac Hypertrophy Signaling	0.907	0.026	-0.816	MAP2K6,MAP3K9,PLCE1,FGFR4,MAPK13,HSPB1
Leucine Degradation I	0.907	0.111	NaN	BCAT1
Cardiac Œ≤-adrenergic Signaling	0.907	0.0308	NaN	AKAP12,PDE6A,ATP2A3,PPP2R2C
Production of Nitric Oxide and Reactive Oxygen Species in Macrophages	0.903	0.0278	-0.447	MAP3K9,FGFR4,APOC2,PPP2R2C,MAPK13
Estrogen-Dependent Breast Cancer Signaling	0.903	0.0357	NaN	FGFR4,HSD17B14,Akr1b7
GP6 Signaling Pathway	0.9	0.0305	-1	COL4A5,FGFR4,LAMA3,COL18A1
Macropinocytosis Signaling	0.87	0.0345	NaN	FGFR4,CD14,NGF
Ketogenesis	0.863	0.1	NaN	HMGCS2
Calcium Transport I	0.863	0.1	NaN	ATP2A3
IL-1 Signaling	0.857	0.0341	NaN	MAP2K6,IL1A,MAPK13
Thyroid Cancer Signaling	0.851	0.0444	NaN	RET,NGF
Salvage Pathways of Pyrimidine Ribonucleotides	0.839	0.0333	NaN	MAP2K6,MAP3K9,DAPK1
TGF-Œ≤ Signaling	0.827	0.033	NaN	MAP2K6,MAPK13,SERPINE1
Pregnenolone Biosynthesis	0.824	0.0909	NaN	MICAL1
PEDF Signaling	0.818	0.0326	NaN	FGFR4,MAPK13,NGF
Human Embryonic Stem Cell Pluripotency	0.807	0.0282	NaN	WNT7A,FGFR4,WNT7B,NGF
Osteoarthritis Pathway	0.799	0.0256	0.447	FGF18,ALPP,MMP13,PTGS2,PGF
Chondroitin Sulfate Biosynthesis	0.793	0.0408	NaN	SULT1C2,Sult1d1
Amyloid Processing	0.793	0.0408	NaN	BACE2,MAPK13
Leukotriene Biosynthesis	0.79	0.0833	NaN	MGST2
Urate Biosynthesis/Inosine 5'-phosphate Degradation	0.79	0.0833	NaN	NT5E
Mevalonate Pathway I	0.79	0.0833	NaN	HMGCS2
Adenosine Nucleotides Degradation II	0.79	0.0833	NaN	NT5E
Protein Kinase A Signaling	0.783	0.022	-1.134	AKAP12,SHH,PDE6A,DUSP9,PLCE1,PPP1R1B,PTGS2,PTPN22
CD27 Signaling in Lymphocytes	0.78	0.04	NaN	MAP2K6,MAP3K9
Dermatan Sulfate Biosynthesis	0.767	0.0392	NaN	SULT1C2,Sult1d1
Glucocorticoid Receptor Signaling	0.762	0.0225	NaN	VCAM1,FGFR4,MAPK13,PTGS2,PLAU,SERPINE1,KRT20
Androgen Biosynthesis	0.757	0.0769	NaN	HSD17B14
Methylglyoxal Degradation III	0.757	0.0769	NaN	Akr1b7
Endocannabinoid Cancer Inhibition Pathway	0.742	0.0265	-1	MAP2K6,SNAI2,FGFR4,PGF
D-myo-inositol-5-phosphate Metabolism	0.735	0.0263	-1	PLCE1,PPP1R1B,SGPP2,PTPN22
Cholecystokinin/Gastrin-mediated Signaling	0.733	0.0297	NaN	MAP2K6,IL1A,PTGS2
Dopamine-DARPP32 Feedback in cAMP Signaling	0.728	0.0261	NaN	PLCE1,PPP1R1B,ATP2A3,PPP2R2C
Isoleucine Degradation I	0.728	0.0714	NaN	BCAT1
Histidine Degradation VI	0.728	0.0714	NaN	MICAL1
Neuroprotective Role of THOP1 in Alzheimer's Disease	0.726	0.0294	NaN	TMPRSS2,TMPRSS11E,ST14
ErbB Signaling	0.726	0.0294	NaN	MAP2K6,FGFR4,MAPK13
AMPK Signaling	0.721	0.024	-0.447	RAB27A,FGFR4,PPP2R2C,CFTR,MAPK13
Superpathway of Geranylgeranyldiphosphate Biosynthesis I (via Mevalonate)	0.701	0.0667	NaN	HMGCS2
Heparan Sulfate Biosynthesis (Late Stages)	0.693	0.0351	NaN	SULT1C2,Sult1d1
Apelin Pancreas Signaling Pathway	0.693	0.0351	NaN	FGFR4,APLN
Amyotrophic Lateral Sclerosis Signaling	0.684	0.028	NaN	NAIP,FGFR4,PGF
eNOS Signaling	0.682	0.025	NaN	FGFR4,AQP1,AQP8,PGF
Extrinsic Prothrombin Activation Pathway	0.678	0.0625	NaN	THBD
Parkinson's Signaling	0.678	0.0625	NaN	MAPK13
UVA-Induced MAPK Signaling	0.676	0.0278	NaN	PLCE1,FGFR4,MAPK13
Nitric Oxide Signaling in the Cardiovascular System	0.676	0.0278	NaN	FGFR4,ATP2A3,PGF
PCP pathway	0.67	0.0339	NaN	WNT7A,WNT7B
IGF-1 Signaling	0.662	0.0273	NaN	FGFR4,IGFBP3,IGFBP5
Mitotic Roles of Polo-Like Kinase	0.66	0.0333	NaN	PLK2,PPP2R2C
Wnt/Ca+ pathway	0.66	0.0333	NaN	PLCE1,PDE6A
Differential Regulation of Cytokine Production in Intestinal Epithelial Cells by IL-17A and IL-17F	0.654	0.0588	NaN	IL1A
The Visual Cycle	0.654	0.0588	NaN	DHRS3
Histamine Degradation	0.654	0.0588	NaN	ALDH1A3
Wnt/Œ≤-catenin Signaling	0.652	0.0242	NaN	WNT7A,CDH3,WNT7B,PPP2R2C
Glioblastoma Multiforme Signaling	0.646	0.0241	0	PLCE1,WNT7A,WNT7B,FGFR4
Superpathway of Inositol Phosphate Compounds	0.64	0.0224	-1.342	PLCE1,PPP1R1B,FGFR4,SGPP2,PTPN22
Role of Wnt/GSK-3Œ≤ Signaling in the Pathogenesis of Influenza	0.638	0.0323	NaN	WNT7A,WNT7B
NAD Salvage Pathway II	0.633	0.0556	NaN	NT5E
Apelin Muscle Signaling Pathway	0.633	0.0556	NaN	APLN
Heparan Sulfate Biosynthesis	0.618	0.0312	NaN	SULT1C2,Sult1d1
UVB-Induced MAPK Signaling	0.618	0.0312	NaN	FGFR4,MAPK13
HGF Signaling	0.616	0.0259	NaN	MAP3K9,FGFR4,PTGS2
NF-Œ∫B Signaling	0.616	0.0234	0	MAP2K6,IL1A,FGFR4,NGF
Inflammasome pathway	0.611	0.0526	NaN	NAIP
CNTF Signaling	0.609	0.0308	NaN	FGFR4,CNTFR
Sertoli Cell-Sertoli Cell Junction Signaling	0.606	0.0231	NaN	MAP3K9,TJP3,CLDN4,MAPK13
Lymphotoxin Œ≤ Receptor Signaling	0.599	0.0303	NaN	VCAM1,FGFR4
Fc Epsilon RI Signaling	0.597	0.0252	NaN	MAP2K6,FGFR4,MAPK13
Pancreatic Adenocarcinoma Signaling	0.597	0.0252	NaN	FGFR4,PTGS2,PGF
NGF Signaling	0.597	0.0252	NaN	MAP3K9,FGFR4,NGF
B Cell Receptor Signaling	0.593	0.0229	0	MAP2K6,MAP3K9,FGFR4,MAPK13
Maturity Onset Diabetes of Young (MODY) Signaling	0.573	0.0476	NaN	PKLR
Putrescine Degradation III	0.573	0.0476	NaN	ALDH1A3
EGF Signaling	0.572	0.029	NaN	FGFR4,MAPK13
Role of Tissue Factor in Cancer	0.564	0.0242	NaN	FGFR4,MMP13,MAPK13
Tumoricidal Function of Hepatic Natural Killer Cells	0.558	0.0455	NaN	SERPINB9
IL-17A Signaling in Gastric Cells	0.558	0.0455	NaN	MAPK13
Tryptophan Degradation X (Mammalian, via Tryptamine)	0.558	0.0455	NaN	ALDH1A3
Endocannabinoid Developing Neuron Pathway	0.558	0.024	NaN	MAP2K6,FGFR4,MAPK13
Agrin Interactions at Neuromuscular Junction	0.547	0.0278	NaN	Nrg1,PKLR
Dopamine Receptor Signaling	0.547	0.0278	NaN	PPP1R1B,PPP2R2C
IL-12 Signaling and Production in Macrophages	0.545	0.0236	NaN	FGFR4,APOC2,MAPK13
Role of NANOG in Mammalian Embryonic Stem Cell Pluripotency	0.545	0.0236	NaN	WNT7A,WNT7B,FGFR4
Role of Hypercytokinemia/hyperchemokinemia in the Pathogenesis of Influenza	0.541	0.0435	NaN	IL1A
Gluconeogenesis I	0.541	0.0435	NaN	ALDOC
Endothelin-1 Signaling	0.532	0.0214	0	PLCE1,FGFR4,PTGS2,MAPK13
IL-17A Signaling in Airway Cells	0.53	0.027	NaN	FGFR4,MAPK13
ERK/MAPK Signaling	0.527	0.0213	-2	DUSP9,FGFR4,PPP2R2C,HSPB1
IL-22 Signaling	0.526	0.0417	NaN	MAPK13
ErbB2-ErbB3 Signaling	0.521	0.0267	NaN	Nrg1,FGFR4
3-phosphoinositide Biosynthesis	0.517	0.0211	-1	PPP1R1B,FGFR4,SGPP2,PTPN22
Glioma Invasiveness Signaling	0.514	0.0263	NaN	FGFR4,PLAU
Role of JAK family kinases in IL-6-type Cytokine Signaling	0.51	0.04	NaN	MAPK13
D-myo-inositol (1,4,5,6)-Tetrakisphosphate Biosynthesis	0.51	0.0226	NaN	PPP1R1B,SGPP2,PTPN22
D-myo-inositol (3,4,5,6)-tetrakisphosphate Biosynthesis	0.51	0.0226	NaN	PPP1R1B,SGPP2,PTPN22
ErbB4 Signaling	0.506	0.026	NaN	Nrg1,FGFR4
p70S6K Signaling	0.499	0.0222	NaN	PLCE1,FGFR4,PPP2R2C
Molecular Mechanisms of Cancer	0.498	0.0185	NaN	MAP2K6,NAIP,SHH,WNT7A,WNT7B,FGFR4,MAPK13
Hematopoiesis from Pluripotent Stem Cells	0.496	0.0385	NaN	IL1A
D-myo-inositol (1,4,5)-Trisphosphate Biosynthesis	0.496	0.0385	NaN	PLCE1
Corticotropin Releasing Hormone Signaling	0.493	0.0221	NaN	SHH,PTGS2,MAPK13
IL-8 Signaling	0.491	0.0204	0	VCAM1,FGFR4,PTGS2,PGF
GŒ±12/13 Signaling	0.483	0.0217	NaN	CDH9,CDH3,FGFR4
Superpathway of Cholesterol Biosynthesis	0.483	0.037	NaN	HMGCS2
GDNF Family Ligand-Receptor Interactions	0.478	0.0247	NaN	FGFR4,RET
Growth Hormone Signaling	0.471	0.0244	NaN	FGFR4,IGFBP3
TNFR2 Signaling	0.47	0.0357	NaN	NAIP
Interferon Signaling	0.47	0.0357	NaN	IFITM2
Small Cell Lung Cancer Signaling	0.451	0.0235	NaN	FGFR4,PTGS2
Leptin Signaling in Obesity	0.451	0.0235	NaN	PLCE1,FGFR4
IL-7 Signaling Pathway	0.451	0.0235	NaN	FGFR4,MAPK13
4-1BB Signaling in T Lymphocytes	0.446	0.0333	NaN	MAPK13
Fatty Acid Œ≤-oxidation I	0.446	0.0333	NaN	ACAA2
FLT3 Signaling in Hematopoietic Progenitor Cells	0.444	0.0233	NaN	FGFR4,MAPK13
Death Receptor Signaling	0.438	0.023	NaN	NAIP,HSPB1
T Cell Exhaustion Signaling Pathway	0.438	0.0204	NaN	HAVCR2,FGFR4,PPP2R2C
IL-17A Signaling in Fibroblasts	0.435	0.0323	NaN	MAPK13
Complement System	0.435	0.0323	NaN	CFI
G-Protein Coupled Receptor Signaling	0.434	0.0184	NaN	HTR1B,PDE6A,DUSP9,FGFR4,RGS16
3-phosphoinositide Degradation	0.433	0.0203	NaN	PPP1R1B,SGPP2,PTPN22
Graft-versus-Host Disease Signaling	0.424	0.0312	NaN	IL1A
cAMP-mediated signaling	0.424	0.0189	NaN	AKAP12,PDE6A,HTR1B,DUSP9
ATM Signaling	0.419	0.0222	NaN	PPP2R2C,MAPK13
VEGF Family Ligand-Receptor Interactions	0.419	0.0222	NaN	FGFR4,PGF
Regulation of eIF4 and p70S6K Signaling	0.415	0.0197	NaN	FGFR4,PPP2R2C,MAPK13
Role of NFAT in Cardiac Hypertrophy	0.413	0.0186	-1	MAP2K6,PLCE1,FGFR4,MAPK13
TWEAK Signaling	0.413	0.0303	NaN	NAIP
Inhibition of Angiogenesis by TSP1	0.413	0.0303	NaN	MAPK13
Actin Cytoskeleton Signaling	0.406	0.0184	NaN	FGF18,FGFR4,CD14,LBP
Cell Cycle Regulation by BTG Family Proteins	0.403	0.0294	NaN	PPP2R2C
Reelin Signaling in Neurons	0.402	0.0215	NaN	MAP3K9,FGFR4
PPAR Signaling	0.397	0.0213	NaN	IL1A,PTGS2
Ceramide Signaling	0.385	0.0208	NaN	FGFR4,PPP2R2C
Type I Diabetes Mellitus Signaling	0.385	0.0208	NaN	MAP2K6,MAPK13
Role of IL-17F in Allergic Inflammatory Airway Diseases	0.385	0.0278	NaN	MMP13
Retinol Biosynthesis	0.385	0.0278	NaN	DHRS3
Notch Signaling	0.385	0.0278	NaN	DLL4
Tight Junction Signaling	0.381	0.0188	NaN	TJP3,CLDN4,PPP2R2C
GNRH Signaling	0.381	0.0188	NaN	MAP2K6,MAP3K9,MAPK13
April Mediated Signaling	0.376	0.027	NaN	MAPK13
Acute Myeloid Leukemia Signaling	0.375	0.0204	NaN	MAP2K6,FGFR4
Antioxidant Action of Vitamin C	0.375	0.0204	NaN	PLCE1,MAPK13
Aldosterone Signaling in Epithelial Cells	0.373	0.0185	NaN	PLCE1,FGFR4,HSPB1
Role of PKR in Interferon Induction and Antiviral Response	0.367	0.0263	NaN	MAP2K6
Serotonin Receptor Signaling	0.367	0.0263	NaN	HTR1B
B Cell Activating Factor Signaling	0.351	0.025	NaN	MAPK13
tRNA Splicing	0.351	0.025	NaN	PDE6A
Pyrimidine Ribonucleotides Interconversion	0.351	0.025	NaN	ENTPD3
Germ Cell-Sertoli Cell Junction Signaling	0.35	0.0179	NaN	MAP2K6,MAP3K9,FGFR4
SAPK/JNK Signaling	0.35	0.0194	NaN	MAP3K9,FGFR4
PPARŒ±/RXRŒ± Activation	0.342	0.0176	NaN	MAP2K6,PLCE1,CYP2C9
FAK Signaling	0.34	0.019	NaN	FGFR4,TNS1
VEGF Signaling	0.336	0.0189	NaN	FGFR4,PGF
Pyrimidine Ribonucleotides De Novo Biosynthesis	0.335	0.0238	NaN	ENTPD3
Role of p14/p19ARF in Tumor Suppression	0.335	0.0238	NaN	FGFR4
p53 Signaling	0.327	0.0185	NaN	SNAI2,FGFR4
Signaling by Rho Family GTPases	0.321	0.0165	0	MAP3K9,CDH9,CDH3,FGFR4
Telomerase Signaling	0.314	0.018	NaN	FGFR4,PPP2R2C
IL-9 Signaling	0.313	0.0222	NaN	FGFR4
Virus Entry via Endocytic Pathways	0.31	0.0179	NaN	AP1M2,FGFR4
Neuropathic Pain Signaling In Dorsal Horn Neurons	0.31	0.0179	NaN	PLCE1,FGFR4
Mouse Embryonic Stem Cell Pluripotency	0.31	0.0179	NaN	FGFR4,MAPK13
Phagosome Formation	0.31	0.0179	NaN	PLCE1,FGFR4
TNFR1 Signaling	0.307	0.0217	NaN	NAIP
Phototransduction Pathway	0.307	0.0217	NaN	PDE6A
Paxillin Signaling	0.298	0.0174	NaN	FGFR4,MAPK13
UVC-Induced MAPK Signaling	0.294	0.0208	NaN	MAPK13
Sphingosine-1-phosphate Signaling	0.286	0.0169	NaN	PLCE1,FGFR4
Role of Pattern Recognition Receptors in Recognition of Bacteria and Viruses	0.268	0.0163	NaN	IL1A,FGFR4
PI3K/AKT Signaling	0.268	0.0163	NaN	PPP2R2C,PTGS2
Calcium-induced T Lymphocyte Apoptosis	0.265	0.0189	NaN	ATP2A3
Docosahexaenoic Acid (DHA) Signaling	0.265	0.0189	NaN	FGFR4
mTOR Signaling	0.265	0.0155	NaN	FGFR4,PPP2R2C,PGF
SPINK1 Pancreatic Cancer Pathway	0.265	0.0189	NaN	CPA4
Role of CHK Proteins in Cell Cycle Checkpoint Control	0.26	0.0185	NaN	PPP2R2C
Glutamate Receptor Signaling	0.26	0.0185	NaN	SLC38A1
Cancer Drug Resistance By Drug Efflux	0.26	0.0185	NaN	PTGS2
CCR3 Signaling in Eosinophils	0.257	0.0159	NaN	FGFR4,MAPK13
Renin-Angiotensin Signaling	0.257	0.0159	NaN	FGFR4,MAPK13
Phospholipases	0.255	0.0182	NaN	PLCE1
Gap Junction Signaling	0.252	0.0151	NaN	PLCE1,FGFR4,GJB1
Induction of Apoptosis by HIV1	0.24	0.0172	NaN	NAIP
autophagy	0.24	0.0172	NaN	CTSW
Th2 Pathway	0.237	0.0152	NaN	FGFR4,IL24
14-3-3-mediated Signaling	0.231	0.0149	NaN	PLCE1,FGFR4
P2Y Purigenic Receptor Signaling Pathway	0.231	0.0149	NaN	PLCE1,FGFR4
Communication between Innate and Adaptive Immune Cells	0.231	0.0167	NaN	IL1A
Ephrin A Signaling	0.231	0.0167	NaN	FGFR4
Melanoma Signaling	0.222	0.0161	NaN	FGFR4
T Helper Cell Differentiation	0.218	0.0159	NaN	IL18R1
Role of PI3K/AKT Signaling in the Pathogenesis of Influenza	0.218	0.0159	NaN	FGFR4
ERK5 Signaling	0.201	0.0149	NaN	NGF
Crosstalk between Dendritic Cells and Natural Killer Cells	0.198	0.0147	NaN	FSCN1
SPINK1 General Cancer Pathway	0.198	0.0147	NaN	FGFR4
Natural Killer Cell Signaling	0	0.00909	NaN	FGFR4
Synaptic Long Term Potentiation	0	0.00833	NaN	PLCE1
Synaptic Long Term Depression	0	0.0116	NaN	PLCE1,PPP2R2C
Huntington's Disease Signaling	0	0.00855	NaN	FGFR4,NGF
Mitochondrial Dysfunction	0	0.00649	NaN	BACE2
TR/RXR Activation	0	0.0105	NaN	FGFR4
Erythropoietin Signaling	0	0.0116	NaN	FGFR4
Role of NFAT in Regulation of the Immune Response	0	0.00575	NaN	FGFR4
FcŒ≥RIIB Signaling in B Lymphocytes	0	0.0119	NaN	FGFR4
NF-Œ∫B Activation by Viruses	0	0.0108	NaN	FGFR4
CCR5 Signaling in Macrophages	0	0.0119	NaN	MAPK13
IL-3 Signaling	0	0.0115	NaN	FGFR4
fMLP Signaling in Neutrophils	0	0.00813	NaN	FGFR4
CXCR4 Signaling	0	0.00595	NaN	FGFR4
Thrombopoietin Signaling	0	0.0141	NaN	FGFR4
CD28 Signaling in T Helper Cells	0	0.0084	NaN	FGFR4
Angiopoietin Signaling	0	0.012	NaN	FGFR4
Cellular Effects of Sildenafil (Viagra)	0	0.00826	NaN	PLCE1
Relaxin Signaling	0	0.0128	NaN	PDE6A,FGFR4
Thrombin Signaling	0	0.0146	NaN	PLCE1,FGFR4,MAPK13
iCOS-iCOSL Signaling in T Helper Cells	0	0.00901	NaN	FGFR4
Melanocyte Development and Pigmentation Signaling	0	0.0098	NaN	FGFR4
Antiproliferative Role of Somatostatin Receptor 2	0	0.0116	NaN	FGFR4
Prolactin Signaling	0	0.0112	NaN	FGFR4
CREB Signaling in Neurons	0	0.00957	NaN	PLCE1,FGFR4
Prostate Cancer Signaling	0	0.0102	NaN	FGFR4
Renal Cell Carcinoma Signaling	0	0.012	NaN	FGFR4
Endometrial Cancer Signaling	0	0.0141	NaN	FGFR4
Glioma Signaling	0	0.00833	NaN	FGFR4
Type II Diabetes Mellitus Signaling	0	0.0136	NaN	PKLR,FGFR4
Chronic Myeloid Leukemia Signaling	0	0.00901	NaN	FGFR4
Non-Small Cell Lung Cancer Signaling	0	0.0119	NaN	FGFR4
Myc Mediated Apoptosis Signaling	0	0.0132	NaN	FGFR4
Systemic Lupus Erythematosus Signaling	0	0.0117	NaN	IL1A,FGFR4
Cdc42 Signaling	0	0.0084	NaN	MAPK13
EIF2 Signaling	0	0.0049	NaN	FGFR4
PAK Signaling	0	0.00962	NaN	FGFR4
Hereditary Breast Cancer Signaling	0	0.0069	NaN	FGFR4
Rac Signaling	0	0.00833	NaN	FGFR4
Phospholipase C Signaling	0	0.00467	NaN	PLCE1
HER-2 Signaling in Breast Cancer	0	0.0108	NaN	FGFR4
Altered T Cell and B Cell Signaling in Rheumatoid Arthritis	0	0.0135	NaN	IL1A
Breast Cancer Regulation by Stathmin1	0	0.00995	NaN	FGFR4,PPP2R2C
PKCŒ∏ Signaling in T Lymphocytes	0	0.0133	NaN	MAP3K9,FGFR4
MSP-RON Signaling Pathway	0	0.0143	NaN	FGFR4
PI3K Signaling in B Lymphocytes	0	0.00769	NaN	PLCE1
Cyclins and Cell Cycle Regulation	0	0.013	NaN	PPP2R2C
Role of JAK1 and JAK3 in Œ≥c Cytokine Signaling	0	0.0133	NaN	FGFR4
RhoGDI Signaling	0	0.0121	NaN	CDH9,CDH3
Ephrin B Signaling	0	0.0143	NaN	EPHB2
Epithelial Adherens Junction Signaling	0	0.00714	NaN	SNAI2
GŒ±i Signaling	0	0.00847	NaN	HTR1B
GŒ±q Signaling	0	0.0128	NaN	FGFR4,RGS16
Sperm Motility	0	0.0087	NaN	PLCE1
Tec Kinase Signaling	0	0.00625	NaN	FGFR4
Adipogenesis pathway	0	0.00769	NaN	FGFR4
HIPPO signaling	0	0.0123	NaN	PPP2R2C
PTEN Signaling	0	0.0082	NaN	FGFR4
Protein Ubiquitination Pathway	0	0.00397	NaN	HSPB1
IL-2 Signaling	0	0.0141	NaN	FGFR4
JAK/Stat Signaling	0	0.0111	NaN	FGFR4
GABA Receptor Signaling	0	0.0116	NaN	GABRP
IL-4 Signaling	0	0.0111	NaN	FGFR4
Insulin Receptor Signaling	0	0.00699	NaN	FGFR4
Chemokine Signaling	0	0.0139	NaN	MAPK13
Integrin Signaling	0	0.00483	NaN	FGFR4
Apoptosis Signaling	0	0.0109	NaN	NAIP
T Cell Receptor Signaling	0	0.00893	NaN	FGFR4
PDGF Signaling	0	0.0103	NaN	FGFR4
BMP signaling pathway	0	0.0128	NaN	MAPK13
GPCR-Mediated Integration of Enteroendocrine Signaling Exemplified by an L Cell	0	0.0145	NaN	PLCE1
GPCR-Mediated Nutrient Sensing in Enteroendocrine Cells	0	0.00935	NaN	PLCE1
Gustation Pathway	0	0.0073	NaN	PDE6A
Phagosome Maturation	0	0.00741	NaN	CTSW
Sirtuin Signaling Pathway	0	0.00391	NaN	HMGCS2
Opioid Signaling Pathway	0	0.0087	NaN	MAP2K6,RGS16
Iron homeostasis signaling pathway	0	0.00787	NaN	SLC40A1
Calcium Signaling	0	0.00541	NaN	ATP2A3
GM-CSF Signaling	0	0.0127	NaN	FGFR4
Ephrin Receptor Signaling	0	0.0117	NaN	EPHB2,PGF
