# Supplementary material for: Rab27a plays a dual role in metastatic propensity of pancreatic cancer
Source: Sci Rep. 2020 Apr 30;10:7390. doi: 10.1038/s41598-020-64248-1 (PMC7193593; doi:10.1038/s41598-020-64248-1)
Supplement: Supplementary file 4 — Supplementary Table 3. [file 41598_2020_64248_MOESM4_ESM.xlsx]

## Sheet: Table of all networks IPA
ID	Molecules in Network	Score	Focus Molecules	Top Diseases and Functions
1	ACSS1,ADRB,Akt,APLN,CD14,cytokine,DAPK1,DBP,ERK,ERK1/2,FGFR4,GAS6,GJB1,GSTM5,HAVCR2,IL12 (complex),IL18R1,IL1A,Jnk,LGALS3BP,Mapk,MMP13,NFkB (complex),PDCD4,PI3K (complex),PPP1R1B,PTGDS,PTGS2,RET,SEMA4A,SHH,SLC40A1,TFF2,TMEM173,WNT7B	34	25	[Drug Metabolism, Lipid Metabolism, Molecular Transport]
2	ABCC2,ADAM12,Alp,ATG16L1,B4GALNT2,CD300LF,COL18A1,CXCL2,CYSLTR1,EPHX2,IFRD1,IL1B,IL6,MAPKAPK2,Mt1,NOSTRIN,NR1I2,NT5E,P2RX7,P2RY2,PDK2,PGF,PLAU,PSTPIP2,RGS16,SERPINB1,SERPINE1,SGPP2,SLC39A4,Slco1a4,THBD,UMOD,VCAM1,VTN,WNT7A	23	19	[Cellular Movement, Hematological System Development and Function, Immune Cell Trafficking]
3	ADIPOQ,ALDOC,APOC2,APOE,AQP1,AQP8,BCKDHA,CALML4,CBR3,CD36,CEBPA,Ces2c,CYP3A7,EPS8L3,FGF18,FMO5,GHR,HDL-cholesterol,Histone h3,HNF4A,IGF1,IGFBP3,Ins1,LDL-cholesterol,LDLR,MOGAT2,MS4A8,NR0B2,OGA,PLCE1,PTGDS,SLC22A18,SLC27A1,TMIGD1,TTC39B	23	19	[Lipid Metabolism, Small Molecule Biochemistry, Molecular Transport]
4	BAX,BTK,CCR6,CD38,CDKN1B,CYLD,DLK1,DMBT1,DOCK8,DUSP9,DYRK1B,GABRP,GATA2,HSD17B14,ICOS,IFITM2,IFNGR1,Ige,IgG,IgG1,IgG2a,Igm,Immunoglobulin,Ly6a (includes others),Mcpt1,MCTP2,NFKBIZ,NLRP3,POLQ,PRAP1,PTPN22,PYCARD,TBK1,TIGIT,TMEM40	18	16	[Humoral Immune Response, Protein Synthesis, Hematological System Development and Function]
5	AKAP12,CCND2,CDH1,CDH3,CDKN1A,CDKN2A,CEBPA,CEBPB,CXCL10,CYP2J2,DICER1,EPHX1,ERBB2,EZH2,FSCN1,GAS6,HDAC1,Histone h3,Histone h4,HSPB1,IGF2BP3,IRF8,NFKBIA,PCDH7,PIK3R1,PLK2,PTEN,RUNX1,SERPINB2,SERPINB9,SERPINE1,SP1,SPP1,TNS1,TP53	14	14	[Connective Tissue Development and Function, Tissue Development, Cellular Movement]
6	ABCC3,CHUK,CTSW,DMP1,EPCAM,Gstm3,HMGCS2,HSF1,ICAM1,IGHG1,IKBKB,IL24,IL33,ILK,LBP,MAP3K8,MAPK13,NGF,OSM,PDK2,PKLR,PPARA,PTGS1,RAB27A,RELA,SAA1,SGPP2,SIRT1,SOD2,SORD,STAT4,STAT6,THBD,TNF,VDR	14	14	[Cellular Movement, Immune Cell Trafficking, Hematological System Development and Function]
7	ALDH1A3,Bvht,CYP2S1,DLK1,DLL4,DLX2,EGLN2,EPHB2,ESRP1,FZD8,GLUD1,HAND2,HBG2,HIF1A,IGF2,IGFBP5,KLF2,MAP2K6,MAP3K1,MAPK1,mir-8,MXD4,NCL,PITX2,Ppbp,PPIF,PXMP4,SIX5,ST14,STK11,TBX1,TFAP2A,WNT1,ZEB1,ZEB2	14	14	[Embryonic Development, Organismal Development, Organ Development]
8	ACAA2,ACOX1,ATP2A3,BACE2,Bex1,CA8,CNTFR,CREB1,CYP4B1,CYP4F12,DLK1,ETS1,ETS2,FABP4,FOXO1,GATA3,HMGN1,IGFBP2,IRS1,MBD3,MMP14,NKX3-1,NR3C1,NRIP1,PAX7,PEG3,PLAGL1,PPARG,PPP2R2C,PRKG1,PTEN,RPS6KB1,SELENBP1,SMAD2,VIL1	11	12	[Gene Expression, Cellular Development, Connective Tissue Development and Function]
9	ADIPOQ,Akr1b7,ASF1A,ATF4,BCAT1,CEACAM1,CEBPB,CNR1,CREB1,F2,FGF21,FOXA1,FOXA2,FOXA3,FUZ,Gcg,HAS2,Hmgn3,IGF1,KLF4,LEP,LIF,NR5A1,PAX6,PDX1,Pka,PROCR,SNAI2,TBC1D9,TFCP2,TFCP2L1,TTR,UBP1,UPK1B,UPK2	10	11	[Carbohydrate Metabolism, Cellular Function and Maintenance, Small Molecule Biochemistry]
10	SGPL1,SPNS2	1	1	[Lipid Metabolism, Molecular Transport, Small Molecule Biochemistry]
11	IL17RC,PLET1	1	1	[Dermatological Diseases and Conditions, Hereditary Disorder, Infectious Diseases]
12	GIP,RFX6	1	1	[Digestive System Development and Function, Embryonic Development, Endocrine System Development and Function]
13	Serpinb9b,WT1	1	1	[Cancer, Cell Death and Survival, Cellular Development]
14	NUMB,PSCA	1	1	[Cancer, Cell Death and Survival, Organismal Injury and Abnormalities]
15	FOS,HTR1B	1	1	[Cellular Assembly and Organization, Cellular Function and Maintenance, Nervous System Development and Function]
16	NRL,RORB	1	1	[Cell Death and Survival, Nervous System Development and Function, Cellular Development]
17	Collagen type I,CREB3L1	1	1	[Cellular Development, Embryonic Development, Organ Development]
18	EGF,Nrg1	1	1	[Embryonic Development, Organ Development, Organ Morphology]
19	Clec2d (includes others),PTH	1	1	[Endocrine System Disorders, Hematological Disease, Cellular Function and Maintenance]
20	DHRS3,GPS2,RDH	1	1	[Lipid Metabolism, Molecular Transport, Small Molecule Biochemistry]
21	DLX5,DLX6,TMEM30B	1	1	[Connective Tissue Development and Function, Embryonic Development, Organ Development]
22	Hist1h1a,HIST1H1T,MMP15	1	1	[Organismal Injury and Abnormalities, Reproductive System Disease, Embryonic Development]
23	ERN2,HSPA5,MTHFR	1	1	[Cellular Compromise, Cellular Function and Maintenance, Amino Acid Metabolism]
24	CLDN4,GRHL2,MPDZ	1	1	[Cell Morphology, Hair and Skin Development and Function, Auditory Disease]
25	Aldh1a7,HOXA1,HOXB1	1	1	[Embryonic Development, Nervous System Development and Function, Organismal Development]
