# Supplementary material for: Rab27a plays a dual role in metastatic propensity of pancreatic cancer
Source: Sci Rep. 2020 Apr 30;10:7390. doi: 10.1038/s41598-020-64248-1 (PMC7193593; doi:10.1038/s41598-020-64248-1)
Supplement: Supplementary file 5 — Supplementary Table 4. [file 41598_2020_64248_MOESM5_ESM.xlsx]

## Sheet: Sheet1
		Supplementary Table 4
		Gene	Fold change (shRab vs Scr)	Reported function
		Tff2	-32.7265	downregulates EMT
		Dmbt1	-9.38366	differentiation marker
		Rab27a	-8.1561	Knockdown confirmation
		Ms4a8a	-7.10529	differentiation marker
		Tff1	-6.496	downregulates EMT
		Krt20	-2.46081	differentiation marker
		Cpa4	5.93693	EMT, predicted liver metastasis
		Mmp13	3.02045	EMT
		Wnt7a	3.06974	EMT
		Pgf	2.84023	EMT
		Adam12	2.17365	EMT
		Fgf18	2.0005	EMT
